# Supplementary material for: Demonstration of the Use of Environmental DNA for the Non-Invasive Genotyping of a Bivalve Mollusk, the European Flat Oyster (Ostrea edulis)
Source: Front Genet. 2019 Nov 19;10:1159. doi: 10.3389/fgene.2019.01159 (PMC6877716; doi:10.3389/fgene.2019.01159)
Supplement: Supplementary file 2 [file Table_1.xlsx]

## Sheet: SupplimentaryTable1
SNPid	GuiterrezID	Seq	Ref	Alt	MAF
SNP1	AX-169156664	TTCAAATCCCTATTGCATTCAAGCAATCAGTAGAC[C/T]GACACTTGATACAAATAATCTGTAATGCCCTTCAA	C	T	0.25
SNP2	AX-169156710	AAATTTTCCATGAATAACATAACTAAATCAGTGAG[A/C]TGTACAAATGTTCTTCATCAAAATAATGTAAACTT	A	C	0.666667
SNP3	AX-169156988	ATTTCGACTAGTCCGCTGGACTTTCCAGAGTTTTT[A/G]ATACTCTGATTCAGCTTTCATTTCACTAGCCTTGG	A	G	0.5
SNP4	AX-169157157	ATCTGATTAAATACAAACTTGGTTTAAACTGTGAA[C/T]TTATACCGGTAATTCATAAGCCAAAGACAAGTATA	C	T	0.416667
SNP5	AX-169157351	TCCAGATTAAGAATAGATGGCAAAGTGAATCAGCA[C/T]ACTTAAGGAGGAATTACACACCAGAGAAATCGGAT	C	T	0.666667
SNP6	AX-169157676	CAAATAATAAGCATTTAATTTGGATAACAAGAGCA[G/T]TGTATTTACATTTCAGCTCTTCACAGATTTCTTTG	G	T	0.333333
SNP7	AX-169157677	TTTGAGAACTTAAATACTGCCACAATGAGGAACCA[A/G]GTCTTGTCAACTAATTACAAGTTCGCCATCCCAGA	A	G	0.75
SNP8	AX-169157733	TTACACCCCCGCCCTCCTAATTCATCGTTACAGAT[A/G]CCATTGTAAGATGTCTGAATTTTACCTTAAACTCC	A	G	No polymorphism
SNP9	AX-169157816	GACCTTCCCTTATTGTTGTCTATTGTTTGGCATTG[G/T]GTTTACCAGTTCTTGTGTTCTTTAAGGAGAAAGCT	G	T	0.416667
SNP11	AX-169158173	ACTTCTGTCTCCATGATAGAGTAATGTGGGTGTCT[G/T]CTAATGTAAAAACCTTCAATATAACCCAGAGAATG	G	T	0.583333
SNP12	AX-169158236	AATGTTTGTTAAAAGCATCAAAACATAACATACTT[C/T]AGAGATTTTTTAAAAGCAACTTAAGTGGAAAGGGC	C	T	0.416667
SNP13	AX-169158442	GTTCCTTCGTACCAGTCGCCACTTGTGTAAATGCA[C/T]GTTTCTAGAATAAATAGGTTACAGATGGAGATGTA	C	T	0.5
SNP14	AX-169158731	CGTAACCCTCGGGCTGACCCTTTAGTCTGTGCCTT[C/T]GGTCTTCTGATGTGCACACCATTCCTGTTTTTTGG	C	T	0.583333
SNP15	AX-169158958	ATTTTGTGATAATTATGTACTATGTGATCTCCACA[C/T]AATGATGTAGCGAATTCTGCTGATTGTGTAATTGT	C	T	0.416667
SNP16	AX-169158965	AAAGAATCTGGGTTGTGTGTATCTTTGAAGGTGAA[A/G]ACAAATTAAAGGAGGGAGGAATGTAGTACATAGGG	A	G	No polymorphism
SNP17	AX-169158990	AAAACTCACAAAGAATGAGGGATCAGCCTCAGAAC[A/G]TTTTTGGCACTCCCTTTCTAATAAAATTCTTCTAT	A	G	0.75

## Sheet: ColumnLegend
SNPid	SNP identifier
GuiterrezID	SNP identifier from Guiterrez et al. 2017, DOI:10.1534/g3.117.041780
Seq	Sequence data including SNP location denoted by [REF/ALT]
Ref	Reference base
Alt	Alternative base
MAF	Minor Allele Frequency of six sampled inidividuals, ref and alt defined as Guiterrez et al. 2017, DOI:10.1534/g3.117.041780
