# Supplementary material for: Demonstration of the Use of Environmental DNA for the Non-Invasive Genotyping of a Bivalve Mollusk, the European Flat Oyster (Ostrea edulis)
Source: Front Genet. 2019 Nov 19;10:1159. doi: 10.3389/fgene.2019.01159 (PMC6877716; doi:10.3389/fgene.2019.01159)
Supplement: Supplementary file 3 [file Table_2.xlsx]

## Sheet: SupplimentaryTable2.1
Dilution	Sample	SNP1	SNP1	SNP1	SNP1	SNP1	SNP1	SNP2	SNP2	SNP2	SNP2	SNP2	SNP2	SNP3	SNP3	SNP3	SNP3	SNP3	SNP3	SNP4	SNP4	SNP4	SNP4	SNP4	SNP4	SNP5	SNP5	SNP5	SNP5	SNP5	SNP5	SNP6	SNP6	SNP6	SNP6	SNP6	SNP6	SNP7	SNP7	SNP7	SNP7	SNP7	SNP7	SNP9	SNP9	SNP9	SNP9	SNP9	SNP9
D1	1	XX	XX	XX	XX	XX	XX	YY	YY	YY	YY	YY	YY	XX	XX	XX	XX	XX	XX	XY	XY	XY	XY	XY	XY	YY	YY	YY	YY	YY	YY	XX	XX	XX	XX	XX	XX	YY	YY	YY	YY	YY	YY	XX	XX	XX	XX	XX	XX
C2	1	XX	XX	XX	XX	XX	XX	YY	YY	YY	YY	YY	YY	XX	XX	XX	XX	XX	XX	XY	XY	XY	XY	XY	XY	YY	YY	YY	YY	YY	YY	XX	XX	XX	XX	XX	XX	YY	YY	YY	YY	YY	YY	XX	XX	XX	XX	XX	XX
D2	1	XX	XX	XX	XX	XX	XX	YY	YY	YY	YY	YY	YY	XX	XX	XX	XX	XX	XX	NC	XY	XY	XY	XY	XY	YY	YY	YY	YY	YY	YY	XX	XX	XX	XX	XX	XX	YY	YY	YY	YY	YY	YY	XX	XX	XX	XX	XX	XX
D3	1	XX	XX	XX	XX	XX	XX	YY	YY	YY	YY	YY	YY	XX	XX	XX	XX	XX	XX	XY	XY	XY	XY	XY	XY	YY	YY	YY	YY	YY	YY	XX	XX	XX	XX	XX	XX	YY	YY	YY	YY	YY	YY	XX	XX	XX	XX	XX	XX
C4	1	XY	XX	NC	NC	NC	NC	YY	YY	YY	YY	YY	YY	NC	XX	XX	XX	XX	XX	NC	NC	XY	XY	XX	XY	YY	YY	YY	YY	YY	YY	XX	XX	XX	XX	XX	XX	YY	NC	YY	YY	YY	NC	XY	XY	XY	NC	NC	XY
C1	1	XX	XX	XX	XX	XX	XX	YY	YY	YY	YY	YY	YY	XX	XX	XX	XX	XX	XX	XY	XY	XY	XY	XY	XY	YY	YY	YY	YY	YY	YY	XX	XX	XX	XX	XX	XX	YY	YY	YY	YY	YY	YY	XX	XX	XX	XX	XX	XX
C3	1	XX	NC	NC	XX	XX	XX	YY	YY	YY	YY	YY	YY	XX	XX	XX	XX	XX	XX	NC	XY	XY	XY	NC	XY	YY	YY	YY	YY	YY	YY	XX	XX	XX	XX	XX	XX	YY	YY	YY	YY	YY	YY	NC	XY	XY	XY	NC	NC
C5	1	NC	NC	NC	NC	NC	NC	YY	YY	YY	YY	YY	YY	NC	NC	NC	NC	NC	NC	NC	NC	NC	NC	NC	XY	NC	YY	YY	YY	NC	YY	NC	YY	NC	NC	NC	NC	YY	YY	YY	NC	YY	YY	YY	NC	YY	NC	YY	NC
D1	2	XX	XX	XX	XX	XX	XX	YY	YY	YY	YY	YY	YY	XY	XY	XY	XY	XY	XY	XY	XY	XY	XY	XY	XY	YY	YY	YY	YY	YY	YY	XX	XX	XX	XX	XX	XX	XY	XY	XY	XY	XY	XY	YY	YY	YY	YY	YY	YY
C2	2	XX	XX	XX	XX	XX	XX	YY	YY	YY	YY	YY	YY	NC	NC	NC	NC	NC	XY	XY	XY	XY	XY	XY	XY	YY	YY	YY	YY	YY	YY	XX	XX	XX	XX	XX	XX	XY	XY	XY	XY	XY	XY	NC	NC	NC	YY	NC	NC
D2	2	XX	XX	XX	XX	XX	XX	YY	YY	YY	YY	YY	YY	XY	XY	XY	XY	XY	XY	XY	XY	XY	XY	XY	XY	YY	YY	YY	YY	YY	YY	XX	XX	XX	XX	XX	XX	XY	XY	XY	XY	XY	XY	YY	YY	YY	YY	YY	YY
D3	2	XX	XX	XX	XX	XX	XX	YY	YY	YY	YY	YY	YY	XY	XY	XY	XY	XY	XY	XY	XY	XY	XY	XY	XY	YY	YY	YY	YY	YY	YY	XX	XX	XX	XX	XX	XX	XY	XY	XY	XY	XY	XY	YY	YY	YY	YY	YY	YY
C4	2	NC	NC	NC	NC	NC	NC	YY	YY	YY	YY	YY	NC	NC	XY	YY	NC	XX	XX	NC	XY	XY	XY	XX	XX	YY	YY	YY	YY	YY	YY	XX	XX	XX	XX	XX	XX	NC	NC	YY	YY	NC	XY	YY	YY	YY	YY	YY	YY
C1	2	XX	XX	XX	XX	XX	XX	YY	YY	YY	YY	YY	YY	XY	XY	XY	XY	XY	XY	XY	XY	XY	XY	XY	XY	YY	YY	YY	YY	YY	YY	XX	XX	XX	XX	XX	XX	XY	XY	XY	XY	XY	XY	YY	YY	YY	YY	YY	YY
C3	2	XX	XX	NC	XY	XY	XX	YY	YY	YY	YY	YY	YY	XY	XY	XY	XY	XY	XY	XY	XY	XY	XY	XY	XY	YY	YY	YY	YY	YY	YY	XX	XX	XX	XX	XX	XX	NC	XY	XY	NC	XY	XY	YY	YY	YY	YY	YY	YY
C5	2	NC	NC	NC	NC	NC	NC	NC	YY	YY	YY	YY	YY	XX	YY	XY	YY	XY	YY	XY	XY	NC	XY	XY	NC	YY	YY	YY	YY	NC	YY	XX	XX	XX	XX	XX	NC	YY	NC	NC	NC	NC	XY	YY	YY	YY	YY	YY	YY
D1	3	XY	XY	XY	XY	XY	XY	XY	XY	XY	XY	XY	XY	XY	XY	XY	XY	XY	XY	XY	XY	XY	XY	XY	XY	XY	XY	XY	XY	XY	XY	XY	XY	XY	XY	XY	XY	YY	YY	YY	YY	YY	YY	XY	XY	XY	XY	XY	XY
C2	3	XY	XX	XX	XY	NC	XY	NC	NC	NC	NC	NC	NC	XY	XY	XY	XY	XY	XY	NC	NC	XY	NC	NC	NC	XX	XX	XX	XX	XX	XX	XY	XY	XY	XY	XY	XY	XY	YY	YY	XY	XY	YY	NC	NC	NC	NC	NC	NC
D2	3	XY	XY	XY	XY	XY	XY	XY	XY	XY	XY	XY	XY	YY	YY	YY	YY	YY	YY	XY	XY	XY	XY	XY	XY	XY	XY	XY	XY	XY	XY	XY	XY	XY	XY	XY	XY	YY	YY	YY	YY	YY	YY	XY	XY	XY	XY	XY	XY
D3	3	XY	XY	XY	XY	XY	XY	XY	NC	NC	XY	NC	NC	YY	YY	YY	YY	YY	YY	XY	XY	XY	XY	XY	XY	XY	XY	XY	XY	XY	XY	XY	XY	XY	XY	XY	XY	YY	YY	YY	YY	YY	YY	XY	XY	XY	XY	XY	XY
C4	3	NC	NC	XY	NC	NC	NC	YY	YY	NC	NC	NC	YY	NC	NC	NC	YY	NC	YY	NC	XY	XY	XY	XY	XY	NC	NC	XX	NC	NC	NC	XX	XX	XX	XX	NC	NC	YY	YY	NC	NC	YY	YY	YY	YY	YY	YY	YY	NC
C1	3	XY	XY	XY	XY	XY	XY	XY	NC	XY	XY	XY	XY	YY	YY	YY	YY	YY	YY	NC	XX	XY	XY	XY	XY	YY	XY	XY	XY	NC	XY	XY	XY	XY	XY	XY	XY	YY	YY	NC	NC	YY	YY	XY	XY	XY	XY	XY	XY
C3	3	XY	NC	NC	NC	NC	NC	YY	NC	NC	XY	XY	NC	NC	YY	NC	YY	YY	YY	XX	XY	XY	XX	XY	XX	NC	NC	YY	NC	NC	YY	YY	NC	XX	XY	XY	NC	YY	NC	NC	YY	YY	YY	XY	XY	NC	NC	XY	NC
C5	3	NC	NC	NC	NC	NC	NC	NC	YY	NC	NC	YY	YY	NC	NC	NC	NC	NC	YY	NC	XY	XY	XY	XY	XY	YY	NC	NC	NC	YY	YY	NC	NC	NC	NC	NC	YY	YY	NC	NC	YY	YY	NC	YY	YY	YY	YY	YY	YY
D1	4	XX	XX	XX	XX	XX	XX	XY	XY	XY	XY	XY	XY	XY	XY	XY	XY	XY	XY	XY	XY	XY	XY	XY	XY	XX	XX	XX	XX	XX	XX	XY	XY	YY	YY	XY	YY	XY	XY	XY	XY	XY	XY	XY	XY	XY	XY	XY	XY
C2	4	XX	XX	XX	XY	XX	XY	XY	XY	XY	XY	XY	XY	XY	NC	XY	XX	XY	XY	XY	XY	XY	XY	XY	XX	XX	XX	XX	XX	XX	XX	XY	XY	YY	YY	XY	YY	XY	XY	XY	XY	XY	XY	NC	NC	NC	NC	NC	NC
D2	4	XX	XX	XX	XX	XX	XX	XY	XY	XY	XY	XY	XY	XY	XY	XY	XY	XY	XY	NC	XY	XY	XY	XY	XY	XX	XX	XX	XX	XX	XX	YY	YY	YY	YY	YY	YY	XY	XY	XY	XY	XY	XY	XY	XY	XY	XY	XY	XY
D3	4	XX	XX	XX	XX	XX	XX	XY	NC	XY	XY	XY	XY	XY	XY	XY	XY	NC	XY	NC	XY	XY	XY	XY	XY	XX	XX	XX	XX	XX	XX	YY	YY	YY	YY	YY	YY	XY	YY	NC	NC	XY	XY	XY	XY	XY	NC	XY	XY
C4	4	NC	XX	NC	NC	NC	NC	NC	YY	NC	NC	YY	NC	NC	NC	YY	XX	YY	XX	NC	XY	XY	XY	XY	XY	XX	XX	NC	XX	NC	NC	YY	NC	YY	NC	NC	NC	YY	YY	NC	NC	NC	YY	YY	YY	YY	YY	YY	YY
C1	4	XX	NC	XX	XX	XX	NC	XY	NC	XY	XY	XY	XY	XY	XY	XY	XY	XY	XY	NC	XY	XY	XY	XY	XY	XX	XX	XX	XX	XX	XX	YY	YY	YY	YY	YY	YY	XY	XY	XY	NC	XY	XY	XY	XY	XY	XY	XY	XY
C3	4	XX	XX	XY	NC	NC	NC	NC	YY	NC	YY	YY	NC	NC	YY	NC	YY	YY	XY	NC	NC	NC	NC	NC	XY	XX	XX	XX	XX	XX	XX	YY	YY	YY	YY	YY	YY	YY	NC	NC	NC	NC	XY	NC	XY	NC	YY	XY	NC
C5	4	NC	NC	NC	NC	NC	NC	NC	NC	NC	YY	YY	YY	NC	NC	YY	YY	NC	NC	NC	NC	XY	NC	XY	XY	XX	NC	NC	NC	NC	NC	YY	YY	YY	XX	YY	NC	YY	YY	NC	NC	NC	YY	XY	YY	NC	YY	NC	YY
D1	5	XY	XY	XY	XY	XY	XY	XY	XY	XY	XY	XY	XY	XY	XY	XY	XY	XY	XY	XY	XY	XY	XY	XY	XY	YY	YY	YY	YY	YY	YY	XX	XX	XX	XX	XX	XX	XY	XY	XY	XY	XY	XY	XX	XX	XX	XX	XX	XX
C2	5	XY	XY	XY	XY	XY	XY	XY	XY	XY	XY	XY	XY	XY	XY	XY	XY	XY	XY	XY	XY	XY	XY	XY	XY	YY	YY	YY	YY	YY	YY	XX	XX	XX	XX	XX	XX	XY	XY	XY	XY	XY	XY	XX	XX	XX	XX	XX	XX
D2	5	XY	XY	XY	XY	XY	XY	XY	XY	XY	XY	XY	XY	YY	YY	YY	YY	YY	YY	XY	XY	XY	XY	XY	XY	YY	YY	YY	YY	YY	YY	XX	XX	XX	XX	XX	XX	XY	XY	XY	XY	XY	XY	XX	XX	XX	XX	XX	XX
D3	5	XY	XY	XY	XY	XY	XY	XY	XY	XY	XY	XY	XY	YY	YY	YY	YY	YY	YY	NC	XY	XY	XY	XY	XY	YY	YY	YY	YY	YY	YY	XX	XX	XX	XX	XX	XX	XY	XY	XY	XY	XY	XY	XX	XX	XX	XX	XX	XX
C4	5	XY	XY	XY	XY	NC	NC	NC	YY	NC	NC	NC	NC	YY	YY	YY	YY	YY	YY	NC	NC	XY	XY	XY	XY	YY	YY	YY	YY	YY	YY	XX	XX	XX	XX	XX	XX	YY	XY	NC	YY	NC	NC	NC	XY	XY	XY	XY	XY
C1	5	XY	XY	XY	XY	XY	XY	XY	XY	XY	XY	XY	XY	YY	YY	YY	YY	YY	YY	NC	XY	XY	XY	XY	XY	YY	YY	YY	YY	YY	YY	XX	XX	XX	XX	XX	XX	XY	XY	XY	XY	XY	XY	XX	XX	XX	XX	XX	XX
C3	5	XY	XY	NC	XY	XY	XY	XY	NC	NC	XY	NC	XY	YY	YY	YY	YY	YY	YY	NC	XY	XY	XY	XY	XY	YY	YY	YY	YY	YY	YY	XX	XX	XX	XX	XX	XX	YY	XY	XY	XY	XY	XY	XX	XX	NC	XX	XX	XX
C5	5	XY	XY	XY	XY	XY	XY	XY	NC	XY	XY	XY	NC	YY	YY	YY	YY	YY	YY	NC	XY	XY	XY	XY	NC	YY	YY	YY	YY	YY	YY	XX	XX	XX	XX	XX	XX	YY	XY	YY	NC	NC	XY	NC	XY	XY	XY	NC	NC
D1	6	XY	XY	XY	XY	XY	XY	XY	XY	XY	XY	XY	XY	XX	XX	XX	XX	XX	XX	XX	XX	XX	XX	XX	XX	XY	XY	XY	XY	XY	XY	XY	XY	XY	XY	XY	XY	YY	YY	YY	YY	YY	YY	XY	XY	XY	XY	XY	XY
C2	6	XY	XY	NC	XY	NC	XY	XY	XY	XY	XY	XY	XY	XX	XX	XX	XX	XX	XX	XX	XX	XX	XX	XX	XX	XY	XY	XY	XY	XY	XY	XY	XY	XY	XY	XY	XY	XY	YY	YY	YY	YY	YY	NC	XY	XY	XY	NC	NC
D2	6	XY	XY	XY	XY	XY	XY	XY	XY	XY	XY	XY	XY	XX	XX	XX	XX	XX	XX	XX	XX	XX	XX	XX	XX	XY	XY	XY	XY	XY	XY	XY	XY	XY	XY	XY	XY	YY	YY	YY	YY	YY	YY	XY	XY	XY	XY	XY	XY
D3	6	XY	XY	NC	XY	XY	XY	XY	XY	XY	NC	NC	XY	NC	XX	XX	XX	XX	XX	XY	XX	XY	XX	XX	XX	XY	YY	XY	XY	XY	XY	NC	XY	XY	XY	XY	XY	YY	YY	YY	YY	YY	YY	XY	XY	XY	XY	XY	NC
C4	6	XY	XY	XY	XY	XY	XY	NC	NC	NC	NC	NC	YY	NC	XX	XX	XX	XX	XX	XX	XX	XY	XX	XX	XX	XY	XX	XY	XY	NC	YY	YY	NC	NC	YY	YY	NC	YY	YY	YY	YY	YY	YY	XY	YY	XY	XY	YY	XY
C1	6	XY	XY	XY	XY	XY	XY	XY	XY	XY	XY	XY	XY	XX	XX	XX	XX	XX	XX	XX	XX	XX	XX	XX	XX	XY	XY	XY	XY	XY	XY	XY	XY	XY	XY	XY	XY	YY	YY	YY	YY	YY	YY	XY	XY	XY	XY	XY	XY
C3	6	XY	XY	XY	XY	XY	XY	XY	NC	NC	XY	YY	XY	XX	XX	XX	XX	XX	XX	XX	XX	XX	XX	XX	XX	XY	XY	XY	XY	XY	XY	XY	XY	XY	XY	XY	XY	YY	YY	YY	YY	YY	YY	XY	XY	XY	XY	XY	XY
C5	6	XY	NC	NC	XY	XY	NC	XY	NC	NC	YY	NC	NC	NC	XX	XX	XX	XX	XX	XX	XY	XX	XX	XX	XX	XY	XY	YY	NC	XX	YY	XX	NC	XY	NC	NC	YY	YY	YY	YY	YY	YY	YY	NC	YY	YY	YY	YY	XY
[truncated: 36 more columns]

## Sheet: ColumnLegend.1
Dilution	eDNA extraction dilution treatment, full details in manuscript
Sample	Oyster sample ID
SNPn	SNP genotype for each replicate, XX/YY- homozygous, XY - hetreozygous, NC - no call possible

## Sheet: SupplimentaryTable2.2
SampleID	SNP1	SNP2	SNP3	SNP4	SNP5	SNP6	SNP7	SNP9	SNP11	SNP12	SNP13	SNP14	SNP15	SNP17
1	XX	YY	XX	XY	YY	XX	YY	XX	YY	XY	XY	YY	YY	YY
2	XX	YY	XY	XY	YY	XX	XY	YY	XX	YY	XY	YY	XY	XY
3	XY	XY	YY	XY	XY	XY	YY	XY	XY	YY	XX	XX	XX	XY
4	XX	XY	XY	XY	XX	YY	XY	XY	YY	XX	XY	XY	XY	YY
5	XY	XY	YY	XY	YY	XX	XY	XX	XY	XX	XY	XY	XX	YY
6	XY	XY	XX	XX	XY	XY	YY	XY	XY	XX	YY	XY	XY	XY

## Sheet: ColumnLegend.2
SampleID	oyster tissue sample used to generate genotype data
SNPn	SNP genotype for tissue derived from 6 independent genotypes, XX/YY- homozygous, XY - hetreozygous, NC - no call possible
